# Supplementary material for: A donor–acceptor zwitterion as a self-assembled hole-selective layer for highly efficient tin-based perovskite solar cells
Source: Chem Sci. 2025 Dec 29;17(8):4268–76. doi: 10.1039/d5sc08439c (PMC12805863; doi:10.1039/d5sc08439c)
Supplement: SC-017-D5SC08439C-s001 [file SC-017-D5SC08439C-s001.zip]

Archive with 10 entries (9 files):
- JV-EQE-透过率/
- JV-EQE-透过率/ITO-EQE.txt
- JV-EQE-透过率/ITO-J-V.txt
- JV-EQE-透过率/ITO-transmittance.txt
- JV-EQE-透过率/Py-EQE.txt
- JV-EQE-透过率/Py-J-V.txt
- JV-EQE-透过率/Py-transmittance.txt
- JV-EQE-透过率/PyPs-EQE.txt
- JV-EQE-透过率/PyPs-J-V.txt
- JV-EQE-透过率/PyPs-transmittance.txt
