# Supplementary material for: A donor–acceptor zwitterion as a self-assembled hole-selective layer for highly efficient tin-based perovskite solar cells
Source: Chem Sci. 2025 Dec 29;17(8):4268–76. doi: 10.1039/d5sc08439c (PMC12805863; doi:10.1039/d5sc08439c)
Supplement: SC-017-D5SC08439C-s001 [file SC-017-D5SC08439C-s001.zip › JV-EQE-透过率/ITO-EQE.txt]

300	2.29831	0
310	2.40436	1.00E-04
320	23.8226	0.0045
330	45.65145	0.0361
340	50.30769	0.0924
350	54.41942	0.162
360	57.3424	0.2461
370	63.54253	0.3608
380	69.38671	0.4985
390	71.31453	0.6367
400	73.85518	0.8109
410	76.00713	1.0932
420	77.6078	1.4018
430	78.91645	1.7203
440	79.25208	2.0532
450	79.48944	2.4622
460	79.1546	2.912
470	78.966	3.1441
480	78.73277	3.3735
490	77.83971	3.8475
500	76.91744	4.3097
510	76.06654	4.7884
520	74.99712	5.2624
530	73.9844	5.7237
540	73.31049	6.201
550	72.751	6.6892
560	72.65582	7.1776
570	72.70947	7.6748
580	72.89872	8.1745
590	73.13143	8.6773
600	73.09275	9.1918
610	73.38264	9.703
620	73.22416	10.2304
630	73.06918	10.7581
640	72.99396	11.2801
650	73.04269	11.8161
660	73.4015	12.3566
670	73.83236	12.8856
680	74.67801	13.4459
690	75.7134	14.0194
700	77.21255	14.5584
710	78.95038	15.116
720	80.48333	15.7039
730	81.58168	16.2623
740	81.24903	16.7804
750	79.64801	17.3472
760	76.44838	17.9277
770	72.71743	18.464
780	69.28755	18.7769
790	64.94339	19.2689
800	61.14786	19.7274
810	57.72272	20.1444
820	54.22471	20.5356
830	50.20252	20.8547
840	48.68939	21.1538
850	45.06153	21.4579
860	41.2532	21.7515
870	37.10289	22.0099
880	31.57721	22.24
890	23.35947	22.4264
900	18.20578	22.564
910	10.32023	22.6423
920	5.50802	22.6804
930	2.52772	22.6977
940	1.1695	22.7073
950	0.47812	22.7089
960	0.2151	22.7098
970	0.10272	22.7102
980	0.04772	22.7105
990	0.01554	22.7107
1000	0.00924	22.7107
1010	0.00818	22.7108
1020	0.01615	22.7109
1030	0.03123	22.711
1040	0.03854	22.7112
1050	0.03695	22.7114
1060	0.02274	22.7115
1070	0.02515	22.7117
1080	0.03134	22.7118
1090	0.02975	22.712
1100	0.01982	22.7121
