# Supplementary material for: A donor–acceptor zwitterion as a self-assembled hole-selective layer for highly efficient tin-based perovskite solar cells
Source: Chem Sci. 2025 Dec 29;17(8):4268–76. doi: 10.1039/d5sc08439c (PMC12805863; doi:10.1039/d5sc08439c)
Supplement: SC-017-D5SC08439C-s001 [file SC-017-D5SC08439C-s001.zip › JV-EQE-透过率/ITO-J-V.txt]

1	-409.60637
0.995	-403.74233
0.99	-397.90908
0.985	-392.08169
0.98	-386.22187
0.975	-380.38441
0.97	-374.55653
0.965	-368.75397
0.96	-362.9617
0.955	-357.24001
0.95	-351.52698
0.945	-345.83441
0.94	-340.15549
0.935	-334.47753
0.93	-328.81252
0.925	-323.16304
0.92	-317.53804
0.915	-311.9372
0.91	-306.36898
0.905	-300.81689
0.9	-295.28734
0.895	-289.77815
0.89	-284.30295
0.885	-278.84131
0.88	-273.39144
0.875	-267.9699
0.87	-262.57078
0.865	-257.1884
0.86	-251.84227
0.855	-246.53885
0.85	-241.24084
0.845	-235.95222
0.84	-230.67991
0.835	-225.42685
0.83	-220.21426
0.825	-214.96854
0.82	-209.59962
0.815	-204.23182
0.81	-198.86585
0.805	-193.36964
0.8	-187.97439
0.795	-182.74652
0.79	-177.56725
0.785	-172.44537
0.78	-167.47065
0.775	-162.52621
0.77	-157.61306
0.765	-152.73805
0.76	-147.88594
0.755	-143.07636
0.75	-138.30349
0.745	-133.58341
0.74	-128.89803
0.735	-124.27211
0.73	-119.69015
0.725	-115.16144
0.72	-110.68021
0.715	-106.27657
0.71	-101.84492
0.705	-97.28532
0.7	-92.77455
0.695	-88.31266
0.69	-83.87706
0.685	-79.57
0.68	-75.50407
0.675	-71.49869
0.67	-67.55588
0.665	-63.6844
0.66	-59.88104
0.655	-56.15444
0.65	-52.50414
0.645	-48.94255
0.64	-45.4634
0.635	-42.06503
0.63	-38.76278
0.625	-35.54534
0.62	-32.42231
0.615	-29.39512
0.61	-26.4681
0.605	-23.63972
0.6	-20.9126
0.595	-18.29463
0.59	-15.78796
0.585	-13.39962
0.58	-11.05512
0.575	-8.82161
0.57	-6.68832
0.565	-4.66696
0.56	-2.71888
0.555	-0.94581
0.55	0.69958
0.545	2.35547
0.54	3.92105
0.535	5.36049
0.53	6.73273
0.525	8.03821
0.52	9.14016
0.515	10.15769
0.51	11.10271
0.505	11.95423
0.5	12.72848
0.495	13.44299
0.49	14.09962
0.485	14.69986
0.48	15.24311
0.475	15.74515
0.47	16.20288
0.465	16.61574
0.46	16.9919
0.455	17.34198
0.45	17.6608
0.445	17.95167
0.44	18.22267
0.435	18.47383
0.43	18.70278
0.425	18.91468
0.42	19.11499
0.415	19.30002
0.41	19.46918
0.405	19.62952
0.4	19.78404
0.395	19.92285
0.39	20.05248
0.385	20.17885
0.38	20.29909
0.375	20.40828
0.37	20.51683
0.365	20.61732
0.36	20.7132
0.355	20.8026
0.35	20.88722
0.345	20.96559
0.34	21.04235
0.335	21.11692
0.33	21.18555
0.325	21.2512
0.32	21.31782
0.315	21.38269
0.31	21.44352
0.305	21.50384
0.3	21.56177
0.295	21.61468
0.29	21.66555
0.285	21.71078
0.28	21.75358
0.275	21.79765
0.27	21.84063
0.265	21.87975
0.26	21.91754
0.255	21.95917
0.25	21.99771
0.245	22.03111
0.24	22.07032
0.235	22.11276
0.23	22.15035
0.225	22.18593
0.22	22.22331
0.215	22.25464
0.21	22.27916
0.205	22.30203
0.2	22.32561
0.195	22.34743
0.19	22.36458
0.185	22.38435
0.18	22.40534
0.175	22.42462
0.17	22.44371
0.165	22.46398
0.16	22.48396
0.155	22.50402
0.15	22.52223
0.145	22.53987
0.14	22.56068
0.135	22.58073
0.13	22.5952
0.125	22.61379
0.12	22.63208
0.115	22.64916
0.11	22.66327
0.105	22.68239
0.1	22.69665
0.095	22.7072
0.09	22.72114
0.085	22.73422
0.08	22.74079
0.075	22.75354
0.07	22.77033
0.065	22.78055
0.06	22.79496
0.055	22.81303
0.05	22.82388
0.045	22.83799
0.04	22.85482
0.035	22.86979
0.03	22.8829
0.025	22.90266
0.02	22.91853
0.015	22.93474
0.01	22.9527
0.005	22.97795
0	22.99783
-0.005	23.01995
-0.01	23.04583
-0.015	23.07427
-0.02	23.09861
-0.025	23.13607
-0.03	23.18115
-0.035	23.23333
-0.04	23.29681
-0.045	23.36304
-0.05	23.45128
