# Supplementary material for: A donor–acceptor zwitterion as a self-assembled hole-selective layer for highly efficient tin-based perovskite solar cells
Source: Chem Sci. 2025 Dec 29;17(8):4268–76. doi: 10.1039/d5sc08439c (PMC12805863; doi:10.1039/d5sc08439c)
Supplement: SC-017-D5SC08439C-s001 [file SC-017-D5SC08439C-s001.zip › JV-EQE-透过率/ITO-transmittance.txt]

800	91.7675
799	91.757
798	91.7533
797	91.7469
796	91.7447
795	91.7296
794	91.7149
793	91.7078
792	91.7066
791	91.6967
790	91.6806
789	91.67
788	91.6681
787	91.6645
786	91.6552
785	91.6557
784	91.6513
783	91.6556
782	91.6479
781	91.6457
780	91.6423
779	91.635
778	91.6398
777	91.6293
776	91.6185
775	91.6003
774	91.5872
773	91.5837
772	91.5753
771	91.5639
770	91.5549
769	91.5435
768	91.5382
767	91.5265
766	91.5247
765	91.519
764	91.518
763	91.5121
762	91.5136
761	91.5196
760	91.5287
759	91.5302
758	91.5343
757	91.5305
756	91.5288
755	91.5266
754	91.523
753	91.521
752	91.5178
751	91.5195
750	91.5171
749	91.5081
748	91.508
747	91.5023
746	91.5005
745	91.4973
744	91.4881
743	91.4842
742	91.4711
741	91.4569
740	91.4563
739	91.4424
738	91.4333
737	91.4181
736	91.406
735	91.4047
734	91.3985
733	91.398
732	91.3973
731	91.3965
730	91.4056
729	91.407
728	91.4099
727	91.4164
726	91.4202
725	91.4257
724	91.4285
723	91.4307
722	91.43
721	91.4282
720	91.4322
719	91.4346
718	91.4406
717	91.4381
716	91.4452
715	91.4538
714	91.4579
713	91.4645
712	91.4776
711	91.4802
710	91.4809
709	91.4768
708	91.4829
707	91.4962
706	91.501
705	91.5084
704	91.5139
703	91.5167
702	91.5266
701	91.5329
700	91.5425
699	91.5535
698	91.5584
697	91.5692
696	91.5786
695	91.5856
694	91.5925
693	91.6001
692	91.6051
691	91.613
690	91.6256
689	91.6373
688	91.6427
687	91.6466
686	91.655
685	91.6704
684	91.6879
683	91.699
682	91.7062
681	91.7146
680	91.7314
679	91.7438
678	91.7615
677	91.7798
676	91.7986
675	91.8131
674	91.8302
673	91.8485
672	91.8695
671	91.8844
670	91.9018
669	91.9211
668	91.9362
667	91.9516
666	91.9679
665	91.9829
664	92.0011
663	92.0185
662	92.0417
661	92.0697
660	92.0891
659	92.1056
658	92.1258
657	92.1491
656	92.1726
655	92.1909
654	92.2194
653	92.2406
652	92.2616
651	92.2795
650	92.3048
649	92.3281
648	92.3506
647	92.3724
646	92.3931
645	92.4193
644	92.4459
643	92.4695
642	92.4991
641	92.5256
640	92.5483
639	92.5742
638	92.6018
637	92.6351
636	92.6706
635	92.6961
634	92.7296
633	92.765
632	92.7938
631	92.823
630	92.8552
629	92.8874
628	92.918
627	92.947
626	92.9844
625	93.0107
624	93.0431
623	93.0716
622	93.1062
621	93.1373
620	93.1671
619	93.1972
618	93.2253
617	93.2606
616	93.2951
615	93.3248
614	93.3525
613	93.3841
612	93.4226
611	93.4575
610	93.4943
609	93.5385
608	93.5748
607	93.601
606	93.6278
605	93.6447
604	93.6561
603	93.6721
602	93.6822
601	93.6913
600	93.6986
599	93.7088
598	93.7176
597	93.7322
596	93.7535
595	93.7766
594	93.8084
593	93.839
592	93.8765
591	93.9137
590	93.9522
589	93.9939
588	94.0326
587	94.0645
586	94.0924
585	94.1233
584	94.1574
583	94.1888
582	94.2224
581	94.2557
580	94.2871
579	94.3201
578	94.3535
577	94.3823
576	94.4133
575	94.4476
574	94.4799
573	94.5098
572	94.5377
571	94.5622
570	94.5882
569	94.6162
568	94.6426
567	94.6704
566	94.6918
565	94.7149
564	94.7413
563	94.7636
562	94.7836
561	94.8026
560	94.8195
559	94.8368
558	94.8514
557	94.8672
556	94.8803
555	94.8973
554	94.9116
553	94.9203
552	94.934
551	94.9512
550	94.9585
549	94.9672
548	94.9763
547	94.9863
546	94.9956
545	95.001
544	95.0044
543	95.0004
542	95.0029
541	94.9964
540	94.9884
539	94.9772
538	94.9643
537	94.9541
536	94.9387
535	94.9253
534	94.9062
533	94.8871
532	94.8648
531	94.8478
530	94.8217
529	94.802
528	94.7767
527	94.7562
526	94.7326
525	94.7058
524	94.6792
523	94.6551
522	94.6194
521	94.5877
520	94.556
519	94.5209
518	94.4816
517	94.4402
516	94.3942
515	94.343
514	94.29
513	94.2357
512	94.1776
511	94.1204
510	94.0636
509	94.0048
508	93.9387
507	93.8756
506	93.8004
505	93.7315
504	93.6571
503	93.5819
502	93.4999
501	93.4212
500	93.3386
499	93.2583
498	93.1725
497	93.0866
496	93.0004
495	92.9126
494	92.8206
493	92.7304
492	92.6361
491	92.5393
490	92.4364
489	92.3308
488	92.2196
487	92.1038
486	91.9834
485	91.8667
484	91.7478
483	91.6242
482	91.499
481	91.3804
480	91.2532
479	91.1183
478	90.9859
477	90.8558
476	90.72
475	90.581
474	90.442
473	90.2987
472	90.1559
471	90.0087
470	89.8598
469	89.7082
468	89.558
467	89.4058
466	89.2531
465	89.1012
464	88.9418
463	88.8069
462	88.6425
461	88.4699
460	88.2885
459	88.105
458	87.9263
457	87.7516
456	87.5872
455	87.4306
454	87.2825
453	87.1488
452	87.0153
451	86.8905
450	86.776
449	86.6611
448	86.5518
447	86.4396
446	86.3198
445	86.1954
444	86.0596
443	85.9145
442	85.7573
441	85.5888
440	85.4152
439	85.2263
438	85.0382
437	84.8506
436	84.6736
435	84.5115
434	84.3306
433	84.1604
432	83.9932
431	83.8288
430	83.6701
429	83.512
428	83.3619
427	83.2153
426	83.0652
425	82.9204
424	82.7708
423	82.6255
422	82.4765
421	82.3296
420	82.1895
419	82.0435
418	81.8988
417	81.757
416	81.6138
415	81.4763
414	81.3407
413	81.2177
412	81.1004
411	80.9761
410	80.8656
409	80.7524
408	80.6504
407	80.5378
406	80.4319
405	80.3344
404	80.2347
403	80.1384
402	80.0463
401	79.9607
400	79.8749
399	79.7939
398	79.7152
397	79.6494
396	79.5823
395	79.5262
394	79.474
393	79.3877
392	79.344
391	79.3311
390	79.3329
389	79.3352
388	79.3327
387	79.3178
386	79.294
385	79.2604
384	79.2077
383	79.1316
382	79.0564
381	78.9702
380	78.8936
379	78.8114
378	78.7492
377	78.7079
376	78.6891
375	78.6988
374	78.7311
373	78.795
372	78.8891
371	79.0061
370	79.1361
369	79.2949
368	79.4588
367	79.6185
366	79.763
365	79.8619
364	79.9968
363	80.1412
362	80.2825
361	80.4421
360	80.5976
359	80.7567
358	80.9207
357	81.0923
356	81.2572
355	81.4317
354	81.609
353	81.7718
352	81.9382
351	82.0861
350	82.2387
349	82.372
348	82.5014
347	82.6086
346	82.6969
345	82.7698
344	82.8294
343	82.8551
342	82.8548
341	82.8344
340	82.785
339	82.7062
338	82.5908
337	82.4283
336	82.2243
335	81.9698
334	81.6761
333	81.345
332	80.9432
331	80.4837
330	79.9575
329	79.361
328	78.6924
327	77.9597
326	77.1495
325	76.2551
324	75.294
323	74.2489
322	73.1381
321	71.9509
320	70.7047
319	69.382
318	68.0032
317	66.5643
316	65.0694
315	63.5201
314	61.927
313	60.2883
312	58.6166
311	56.9122
310	55.1753
309	53.4101
308	51.6274
307	49.8284
306	48.0347
305	46.2403
304	44.4516
303	42.6813
302	40.9259
301	39.1924
300	37.4943
