# Supplementary material for: A donor–acceptor zwitterion as a self-assembled hole-selective layer for highly efficient tin-based perovskite solar cells
Source: Chem Sci. 2025 Dec 29;17(8):4268–76. doi: 10.1039/d5sc08439c (PMC12805863; doi:10.1039/d5sc08439c)
Supplement: SC-017-D5SC08439C-s001 [file SC-017-D5SC08439C-s001.zip › JV-EQE-透过率/Py-EQE.txt]

300	2.12846	0
310	2.33451	1.00E-04
320	25.22628	0.0048
330	48.8559	0.0384
340	53.68757	0.0986
350	57.60553	0.1725
360	60.33494	0.2614
370	65.83338	0.381
380	70.77246	0.5225
390	72.03335	0.6626
400	74.02036	0.8377
410	75.74185	1.1196
420	77.71466	1.4283
430	79.63703	1.7485
440	80.4239	2.0856
450	81.19905	2.5017
460	81.32491	2.9625
470	81.52299	3.4386
480	81.10297	3.9306
490	80.43053	4.4131
500	79.69823	4.9143
510	78.66702	5.4113
520	77.54694	5.895
530	76.73786	6.3944
540	75.89219	6.9042
550	75.56178	7.4128
560	75.29069	7.9282
570	75.12824	8.4448
580	75.38825	8.9628
590	75.35173	9.4929
600	75.61255	10.0194
610	75.71533	10.5638
620	75.65098	11.1096
630	75.32214	11.6493
640	74.84899	12.1999
650	74.24874	12.7507
660	73.51703	13.2818
670	72.5787	13.8335
680	71.9017	14.3859
690	71.43934	14.8914
700	71.57681	15.4015
710	72.73985	15.933
720	74.62874	16.4403
730	76.54521	16.9204
740	78.24247	17.4656
750	79.03852	18.0509
760	79.12124	18.6192
770	78.04329	18.9681
780	75.9448	19.5333
790	73.17484	20.0761
800	70.01486	20.5786
810	66.3945	21.0552
820	61.85245	21.4466
830	59.16913	21.8132
840	54.62417	22.1826
850	49.9535	22.5383
860	45.00518	22.8514
870	38.22497	23.1306
880	28.00714	23.3555
890	21.05575	23.5182
900	11.24395	23.6066
910	5.59486	23.6467
920	2.41554	23.6638
930	1.08095	23.6728
940	0.43348	23.6743
950	0.19306	23.6751
960	0.08988	23.6754
970	0.04109	23.6757
980	0.01369	23.6758
990	0.00869	23.6759
1000	0.00765	23.6759
1010	0.01827	23.676
1020	0.03098	23.6762
1030	0.02659	23.6763
1040	0.0256	23.6765
1050	0.01652	23.6766
1060	0.01941	23.6767
1070	0.01972	23.6768
1080	0.02418	23.6769
1090	0.01698	23.677
1100	0.02443	23.6771
