# Supplementary material for: A donor–acceptor zwitterion as a self-assembled hole-selective layer for highly efficient tin-based perovskite solar cells
Source: Chem Sci. 2025 Dec 29;17(8):4268–76. doi: 10.1039/d5sc08439c (PMC12805863; doi:10.1039/d5sc08439c)
Supplement: SC-017-D5SC08439C-s001 [file SC-017-D5SC08439C-s001.zip › JV-EQE-透过率/Py-J-V.txt]

1	-303.19631
0.995	-298.52222
0.99	-293.85941
0.985	-289.20426
0.98	-284.5641
0.975	-279.9369
0.97	-275.32355
0.965	-270.72548
0.96	-266.13887
0.955	-261.56337
0.95	-256.99954
0.945	-252.4484
0.94	-247.91351
0.935	-243.38612
0.93	-238.8723
0.925	-234.37066
0.92	-229.88194
0.915	-225.40894
0.91	-220.95046
0.905	-216.50765
0.9	-212.08093
0.895	-207.66964
0.89	-203.27161
0.885	-198.89053
0.88	-194.52624
0.875	-190.17877
0.87	-185.84963
0.865	-181.53963
0.86	-177.24877
0.855	-172.97583
0.85	-168.72775
0.845	-164.49377
0.84	-160.28073
0.835	-156.08839
0.83	-151.91745
0.825	-147.76755
0.82	-143.6424
0.815	-139.54312
0.81	-135.47114
0.805	-131.42752
0.8	-127.41349
0.795	-123.43149
0.79	-119.47988
0.785	-115.56486
0.78	-111.67895
0.775	-107.83004
0.77	-104.01525
0.765	-100.23666
0.76	-96.49784
0.755	-92.59061
0.75	-88.71761
0.745	-84.87692
0.74	-81.07219
0.735	-77.30151
0.73	-73.77566
0.725	-70.2935
0.72	-66.86201
0.715	-63.47959
0.71	-60.14887
0.705	-56.87231
0.7	-53.6544
0.695	-50.50012
0.69	-47.40581
0.685	-44.37098
0.68	-41.39828
0.675	-38.4899
0.67	-35.64748
0.665	-32.86632
0.66	-30.15413
0.655	-27.51418
0.65	-24.94708
0.645	-22.44857
0.64	-20.02393
0.635	-17.6761
0.63	-15.40246
0.625	-13.10976
0.62	-10.8894
0.615	-8.7504
0.61	-6.68594
0.605	-4.61457
0.6	-2.54512
0.595	-0.56483
0.59	1.33736
0.585	3.15952
0.58	4.81296
0.575	6.25002
0.57	7.61099
0.565	8.88639
0.56	10.0816
0.555	11.20048
0.55	12.21951
0.545	13.17096
0.54	14.05576
0.535	14.87764
0.53	15.63647
0.525	16.33462
0.52	16.97118
0.515	17.55978
0.51	18.10269
0.505	18.60485
0.5	19.05546
0.495	19.47188
0.49	19.84842
0.485	20.18671
0.48	20.4865
0.475	20.76273
0.47	21.01108
0.465	21.2379
0.46	21.44182
0.455	21.62701
0.45	21.78995
0.445	21.93848
0.44	22.07855
0.435	22.20391
0.43	22.31505
0.425	22.41813
0.42	22.51089
0.415	22.58766
0.41	22.65856
0.405	22.72808
0.4	22.79719
0.395	22.85615
0.39	22.90885
0.385	22.95511
0.38	22.99564
0.375	23.02758
0.37	23.06011
0.365	23.09097
0.36	23.12043
0.355	23.15115
0.35	23.1827
0.345	23.20734
0.34	23.23243
0.335	23.26085
0.33	23.28549
0.325	23.3099
0.32	23.3407
0.315	23.36661
0.31	23.38358
0.305	23.40496
0.3	23.42718
0.295	23.44278
0.29	23.44993
0.285	23.46072
0.28	23.47385
0.275	23.48682
0.27	23.49699
0.265	23.51367
0.26	23.52821
0.255	23.53472
0.25	23.53764
0.245	23.55083
0.24	23.56326
0.235	23.57287
0.23	23.58306
0.225	23.59505
0.22	23.60393
0.215	23.61463
0.21	23.62459
0.205	23.63191
0.2	23.63922
0.195	23.64107
0.19	23.64411
0.185	23.65682
0.18	23.67065
0.175	23.67474
0.17	23.67957
0.165	23.68375
0.16	23.68526
0.155	23.68455
0.15	23.68657
0.145	23.69331
0.14	23.69968
0.135	23.70037
0.13	23.69987
0.125	23.69734
0.12	23.70025
0.115	23.70436
0.11	23.7094
0.105	23.71193
0.1	23.71816
0.095	23.72364
0.09	23.72801
0.085	23.72943
0.08	23.73414
0.075	23.74276
0.07	23.74203
0.065	23.74125
0.06	23.74345
0.055	23.74726
0.05	23.75157
0.045	23.75541
0.04	23.7578
0.035	23.76354
0.03	23.77186
0.025	23.77818
0.02	23.78631
0.015	23.78981
0.01	23.79526
0.005	23.80766
0	23.81469
-0.005	23.82381
-0.01	23.83842
-0.015	23.85588
-0.02	23.86837
-0.025	23.89178
-0.03	23.92549
-0.035	23.98144
-0.04	24.06927
-0.045	24.13185
-0.05	24.32941
