# Supplementary material for: A donor–acceptor zwitterion as a self-assembled hole-selective layer for highly efficient tin-based perovskite solar cells
Source: Chem Sci. 2025 Dec 29;17(8):4268–76. doi: 10.1039/d5sc08439c (PMC12805863; doi:10.1039/d5sc08439c)
Supplement: SC-017-D5SC08439C-s001 [file SC-017-D5SC08439C-s001.zip › JV-EQE-透过率/Py-transmittance.txt]

800	91.6159
799	91.6062
798	91.5947
797	91.5848
796	91.5766
795	91.5594
794	91.5582
793	91.5541
792	91.5535
791	91.5499
790	91.5469
789	91.5389
788	91.5392
787	91.5383
786	91.522
785	91.522
784	91.5226
783	91.5275
782	91.5295
781	91.5295
780	91.5211
779	91.5114
778	91.5128
777	91.5148
776	91.5136
775	91.4977
774	91.4899
773	91.4886
772	91.4825
771	91.4751
770	91.4684
769	91.4572
768	91.4489
767	91.4362
766	91.4323
765	91.4288
764	91.4214
763	91.4136
762	91.4095
761	91.4028
760	91.4075
759	91.4018
758	91.3954
757	91.3874
756	91.3816
755	91.3789
754	91.378
753	91.3716
752	91.3668
751	91.37
750	91.3671
749	91.3652
748	91.364
747	91.3591
746	91.3611
745	91.3617
744	91.3635
743	91.3703
742	91.3777
741	91.3766
740	91.3805
739	91.3739
738	91.3746
737	91.3631
736	91.3552
735	91.3526
734	91.3446
733	91.343
732	91.3403
731	91.3341
730	91.3343
729	91.3286
728	91.3248
727	91.3323
726	91.3367
725	91.3415
724	91.353
723	91.3641
722	91.3718
721	91.3763
720	91.3813
719	91.3865
718	91.3854
717	91.3813
716	91.3892
715	91.3944
714	91.4037
713	91.4095
712	91.4225
711	91.4258
710	91.4273
709	91.4262
708	91.4435
707	91.4605
706	91.4711
705	91.4848
704	91.4935
703	91.5002
702	91.5084
701	91.5156
700	91.5225
699	91.5305
698	91.5318
697	91.5406
696	91.5529
695	91.564
694	91.5791
693	91.5894
692	91.5982
691	91.6078
690	91.6251
689	91.6418
688	91.6559
687	91.6683
686	91.684
685	91.7003
684	91.7201
683	91.7298
682	91.7347
681	91.743
680	91.7607
679	91.7745
678	91.789
677	91.808
676	91.8299
675	91.8485
674	91.8687
673	91.891
672	91.9116
671	91.9319
670	91.9521
669	91.975
668	91.9958
667	92.0192
666	92.0424
665	92.0598
664	92.0781
663	92.0927
662	92.1161
661	92.1359
660	92.1513
659	92.1715
658	92.1929
657	92.2155
656	92.2441
655	92.2653
654	92.2908
653	92.3127
652	92.3379
651	92.36
650	92.3838
649	92.4169
648	92.4435
647	92.475
646	92.5029
645	92.5339
644	92.5634
643	92.5894
642	92.6181
641	92.6454
640	92.6729
639	92.7011
638	92.732
637	92.7605
636	92.7925
635	92.817
634	92.8496
633	92.8795
632	92.9028
631	92.9335
630	92.9629
629	92.9932
628	93.0291
627	93.0595
626	93.0915
625	93.1145
624	93.1449
623	93.1688
622	93.197
621	93.2291
620	93.2521
619	93.2843
618	93.3099
617	93.3418
616	93.3704
615	93.3949
614	93.4181
613	93.4514
612	93.4922
611	93.5268
610	93.5646
609	93.6029
608	93.6325
607	93.6591
606	93.6807
605	93.6955
604	93.7079
603	93.7187
602	93.7256
601	93.7263
600	93.7309
599	93.7379
598	93.7422
597	93.7483
596	93.7609
595	93.7769
594	93.7983
593	93.8213
592	93.8467
591	93.873
590	93.904
589	93.9332
588	93.964
587	93.9855
586	94.0068
585	94.0284
584	94.0528
583	94.0732
582	94.0928
581	94.1126
580	94.1243
579	94.1394
578	94.1501
577	94.1662
576	94.1816
575	94.1939
574	94.2062
573	94.2131
572	94.22
571	94.2278
570	94.2324
569	94.2387
568	94.2434
567	94.2516
566	94.2539
565	94.2528
564	94.2539
563	94.2525
562	94.2525
561	94.2502
560	94.2487
559	94.2417
558	94.2341
557	94.224
556	94.2166
555	94.2064
554	94.1872
553	94.1707
552	94.1529
551	94.1333
550	94.1122
549	94.0875
548	94.0621
547	94.0347
546	94.0065
545	93.98
544	93.9495
543	93.914
542	93.8825
541	93.8494
540	93.8127
539	93.775
538	93.7318
537	93.6879
536	93.641
535	93.5982
534	93.5488
533	93.5042
532	93.457
531	93.4082
530	93.3521
529	93.2999
528	93.2425
527	93.1824
526	93.1193
525	93.0617
524	93.0023
523	92.9386
522	92.8766
521	92.809
520	92.7457
519	92.6777
518	92.6098
517	92.5389
516	92.4643
515	92.3856
514	92.3053
513	92.2247
512	92.1427
511	92.063
510	91.979
509	91.8968
508	91.8031
507	91.7159
506	91.6244
505	91.538
504	91.4485
503	91.3583
502	91.2656
501	91.17
500	91.0767
499	90.9801
498	90.8823
497	90.7888
496	90.6924
495	90.5905
494	90.4883
493	90.3837
492	90.2769
491	90.1722
490	90.0648
489	89.9514
488	89.8389
487	89.7283
486	89.6094
485	89.4952
484	89.3806
483	89.2639
482	89.1409
481	89.0211
480	88.895
479	88.7694
478	88.6484
477	88.5241
476	88.3966
475	88.2708
474	88.1415
473	88.0047
472	87.8741
471	87.7393
470	87.605
469	87.4682
468	87.3349
467	87.1991
466	87.0616
465	86.9265
464	86.7849
463	86.6486
462	86.5069
461	86.3632
460	86.2179
459	86.072
458	85.9251
457	85.782
456	85.6352
455	85.4871
454	85.3359
453	85.1846
452	85.029
451	84.8761
450	84.73
449	84.5835
448	84.4356
447	84.2962
446	84.1502
445	84.0061
444	83.8606
443	83.7121
442	83.5653
441	83.4124
440	83.2627
439	83.1071
438	82.9507
437	82.7942
436	82.6337
435	82.4764
434	82.3238
433	82.1707
432	82.0191
431	81.8681
430	81.7216
429	81.5786
428	81.4396
427	81.3038
426	81.1684
425	81.0323
424	80.8973
423	80.7637
422	80.6325
421	80.5023
420	80.3724
419	80.2512
418	80.1255
417	80.0041
416	79.8815
415	79.764
414	79.6478
413	79.5439
412	79.4304
411	79.3226
410	79.2167
409	79.1122
408	79.013
407	78.9166
406	78.8297
405	78.746
404	78.6657
403	78.5919
402	78.5243
401	78.4596
400	78.3988
399	78.3446
398	78.2916
397	78.25
396	78.213
395	78.1717
394	78.1408
393	78.1019
392	78.0738
391	78.0585
390	78.0392
389	78.028
388	78.0202
387	78.0177
386	78.0172
385	78.0351
384	78.048
383	78.072
382	78.0933
381	78.1173
380	78.1534
379	78.1931
378	78.2423
377	78.295
376	78.3562
375	78.4319
374	78.5186
373	78.6032
372	78.699
371	78.8034
370	78.9048
369	79.0176
368	79.1332
367	79.2442
366	79.3581
365	79.4515
364	79.5644
363	79.6709
362	79.7654
361	79.8714
360	79.9664
359	80.0573
358	80.1475
357	80.2439
356	80.3302
355	80.4229
354	80.5117
353	80.5829
352	80.6543
351	80.7063
350	80.7467
349	80.7566
348	80.7608
347	80.7316
346	80.6767
345	80.5931
344	80.4873
343	80.3496
342	80.1656
341	79.959
340	79.7169
339	79.4455
338	79.1383
337	78.7815
336	78.3978
335	77.9542
334	77.4787
333	76.9672
332	76.3984
331	75.7789
330	75.1137
329	74.3867
328	73.6012
327	72.7721
326	71.8835
325	70.925
324	69.9205
323	68.8529
322	67.7373
321	66.5622
320	65.3431
319	64.0634
318	62.7428
317	61.3798
316	59.9742
315	58.5294
314	57.0399
313	55.5274
312	53.9833
311	52.422
310	50.8376
309	49.2292
308	47.6089
307	45.9753
306	44.345
305	42.7124
304	41.0834
303	39.4667
302	37.8678
301	36.2816
300	34.7254
