# Supplementary material for: A donor–acceptor zwitterion as a self-assembled hole-selective layer for highly efficient tin-based perovskite solar cells
Source: Chem Sci. 2025 Dec 29;17(8):4268–76. doi: 10.1039/d5sc08439c (PMC12805863; doi:10.1039/d5sc08439c)
Supplement: SC-017-D5SC08439C-s001 [file SC-017-D5SC08439C-s001.zip › JV-EQE-透过率/PyPs-EQE.txt]

300	21.71765	0
310	29.47934	1.00E-04
320	25.56913	0.0056
330	48.15198	0.0375
340	52.99708	0.0965
350	56.56876	0.1694
360	61.92153	0.2591
370	70.28613	0.3839
380	74.53271	0.5332
390	77.2161	0.6824
400	80.39173	0.8714
410	83.19364	1.1799
420	85.04017	1.5182
430	85.84146	1.8659
440	85.29062	2.2263
450	84.35609	2.6629
460	83.33513	3.1381
470	82.31447	3.6222
480	81.22771	4.117
490	80.34255	4.6003
500	79.39219	5.1005
510	78.4502	5.5961
520	77.73981	6.0798
530	77.21012	6.5818
540	77.02605	7.097
550	76.79128	7.6133
560	77.02703	8.1391
570	77.31369	8.6687
580	77.85164	9.203
590	78.35605	9.7523
600	78.62619	10.2998
610	79.0264	10.8672
620	79.04781	11.4375
630	78.7561	12.0018
640	78.52898	12.5789
650	78.43107	13.1585
660	78.12158	13.7212
670	77.81531	14.3097
680	77.77821	14.9046
690	77.78329	15.4532
700	78.04738	16.0094
710	78.5335	16.5871
720	79.19459	17.1306
730	80.00241	17.6367
740	80.2542	18.2009
750	79.78478	18.7956
760	78.5703	19.3639
770	77.07958	19.7089
780	74.64503	20.2657
790	72.39554	20.8004
800	69.387	21.2972
810	66.35926	21.7711
820	62.38672	22.1632
830	59.93982	22.5341
840	55.92332	22.9107
850	52.05304	23.2772
860	47.45618	23.6051
870	41.42602	23.9022
880	31.98741	24.1483
890	24.9929	24.3365
900	14.4156	24.451
910	7.63759	24.5079
920	3.51173	24.535
930	1.63562	24.5485
940	0.66008	24.5509
950	0.2962	24.5521
960	0.14788	24.5527
970	0.07315	24.5531
980	0.02338	24.5534
990	0.02332	24.5535
1000	0.02502	24.5537
1010	0.05564	24.5539
1020	0.07076	24.5543
1030	0.10373	24.5548
1040	0.11097	24.5554
1050	0.08645	24.5559
1060	0.07751	24.5564
1070	0.09248	24.5568
1080	0.08232	24.5573
1090	0.06473	24.5577
1100	0.10692	24.5581
