# Supplementary material for: A donor–acceptor zwitterion as a self-assembled hole-selective layer for highly efficient tin-based perovskite solar cells
Source: Chem Sci. 2025 Dec 29;17(8):4268–76. doi: 10.1039/d5sc08439c (PMC12805863; doi:10.1039/d5sc08439c)
Supplement: SC-017-D5SC08439C-s001 [file SC-017-D5SC08439C-s001.zip › JV-EQE-透过率/PyPs-J-V.txt]

1	-233.21346
0.995	-228.51123
0.99	-223.82564
0.985	-219.15489
0.98	-214.50952
0.975	-209.8896
0.97	-205.29562
0.965	-200.72909
0.96	-196.18904
0.955	-191.67201
0.95	-187.18317
0.945	-182.72077
0.94	-178.28733
0.935	-173.87602
0.93	-169.49491
0.925	-165.14223
0.92	-160.81837
0.915	-156.52553
0.91	-152.26701
0.905	-148.03872
0.9	-143.84138
0.895	-139.68049
0.89	-135.55379
0.885	-131.46043
0.88	-127.40315
0.875	-123.38672
0.87	-119.40675
0.865	-115.46789
0.86	-111.57181
0.855	-107.72078
0.85	-103.91677
0.845	-100.15737
0.84	-96.45032
0.835	-92.54354
0.83	-88.67105
0.825	-84.83852
0.82	-81.04334
0.815	-77.27878
0.81	-73.79934
0.805	-70.37469
0.8	-67.00114
0.795	-63.67826
0.79	-60.41377
0.785	-57.21086
0.78	-54.05778
0.775	-50.96524
0.77	-47.93237
0.765	-44.95905
0.76	-42.0464
0.755	-39.19845
0.75	-36.41296
0.745	-33.69306
0.74	-31.03753
0.735	-28.44825
0.73	-25.92765
0.725	-23.47291
0.72	-21.08885
0.715	-18.7773
0.71	-16.53815
0.705	-14.37987
0.7	-12.20424
0.695	-10.10693
0.69	-8.07821
0.685	-6.12312
0.68	-4.16705
0.675	-2.32843
0.67	-0.55612
0.665	1.14141
0.66	2.77831
0.655	4.27535
0.65	5.69079
0.645	7.04083
0.64	8.32529
0.635	9.5285
0.63	10.67176
0.625	11.73168
0.62	12.71972
0.615	13.64476
0.61	14.51945
0.605	15.3358
0.6	16.08011
0.595	16.78104
0.59	17.43549
0.585	18.03151
0.58	18.5836
0.575	19.1028
0.57	19.57202
0.565	19.99683
0.56	20.39606
0.555	20.75563
0.55	21.07441
0.545	21.368
0.54	21.63786
0.535	21.88234
0.53	22.10771
0.525	22.31357
0.52	22.50094
0.515	22.66602
0.51	22.81532
0.505	22.94446
0.5	23.06196
0.495	23.16716
0.49	23.27017
0.485	23.35857
0.48	23.43822
0.475	23.50979
0.47	23.57872
0.465	23.6403
0.46	23.69107
0.455	23.74202
0.45	23.78254
0.445	23.81157
0.44	23.8367
0.435	23.86863
0.43	23.8974
0.425	23.92249
0.42	23.95137
0.415	23.97969
0.41	24.0077
0.405	24.03098
0.4	24.05357
0.395	24.06982
0.39	24.08686
0.385	24.10316
0.38	24.11355
0.375	24.12049
0.37	24.1375
0.365	24.1518
0.36	24.15878
0.355	24.16801
0.35	24.18757
0.345	24.19965
0.34	24.20349
0.335	24.21524
0.33	24.23482
0.325	24.24743
0.32	24.257
0.315	24.26786
0.31	24.27869
0.305	24.2893
0.3	24.29683
0.295	24.30259
0.29	24.30964
0.285	24.31932
0.28	24.32277
0.275	24.32825
0.27	24.33595
0.265	24.34362
0.26	24.34052
0.255	24.34689
0.25	24.35869
0.245	24.3643
0.24	24.37342
0.235	24.38337
0.23	24.38907
0.225	24.38954
0.22	24.38974
0.215	24.39178
0.21	24.39712
0.205	24.40133
0.2	24.40912
0.195	24.4246
0.19	24.43219
0.185	24.43655
0.18	24.44066
0.175	24.44945
0.17	24.4516
0.165	24.45553
0.16	24.46196
0.155	24.46822
0.15	24.47461
0.145	24.48454
0.14	24.49211
0.135	24.49319
0.13	24.49441
0.125	24.49338
0.12	24.49137
0.115	24.48985
0.11	24.49158
0.105	24.49051
0.1	24.49051
0.095	24.49729
0.09	24.49995
0.085	24.50279
0.08	24.51117
0.075	24.51518
0.07	24.518
0.065	24.52355
0.06	24.52686
0.055	24.53215
0.05	24.54194
0.045	24.54977
0.04	24.56093
0.035	24.57516
0.03	24.58681
0.025	24.59686
0.02	24.60906
0.015	24.62508
0.01	24.64133
0.005	24.6577
0	24.67283
-0.005	24.69105
-0.01	24.70858
-0.015	24.7403
-0.02	24.77224
-0.025	24.81273
-0.03	24.86189
-0.035	24.92346
-0.04	24.98623
-0.045	25.06045
-0.05	25.14032
