# Supplementary material for: A donor–acceptor zwitterion as a self-assembled hole-selective layer for highly efficient tin-based perovskite solar cells
Source: Chem Sci. 2025 Dec 29;17(8):4268–76. doi: 10.1039/d5sc08439c (PMC12805863; doi:10.1039/d5sc08439c)
Supplement: SC-017-D5SC08439C-s001 [file SC-017-D5SC08439C-s001.zip › JV-EQE-透过率/PyPs-transmittance.txt]

800	91.6412
799	91.6236
798	91.6118
797	91.6048
796	91.5998
795	91.5847
794	91.5813
793	91.5777
792	91.5732
791	91.5714
790	91.5648
789	91.5626
788	91.565
787	91.5565
786	91.5428
785	91.5413
784	91.5347
783	91.5337
782	91.5243
781	91.517
780	91.5077
779	91.4931
778	91.4924
777	91.4916
776	91.4875
775	91.4788
774	91.4796
773	91.4859
772	91.4827
771	91.475
770	91.4725
769	91.4662
768	91.461
767	91.4562
766	91.4559
765	91.4521
764	91.4433
763	91.4306
762	91.4217
761	91.4186
760	91.4173
759	91.41
758	91.4111
757	91.4016
756	91.4027
755	91.4044
754	91.4024
753	91.3963
752	91.3879
751	91.3903
750	91.3931
749	91.3944
748	91.3937
747	91.393
746	91.4034
745	91.3989
744	91.3966
743	91.3981
742	91.3911
741	91.377
740	91.3751
739	91.3653
738	91.3604
737	91.3493
736	91.3397
735	91.3287
734	91.3226
733	91.3128
732	91.3129
731	91.3082
730	91.3135
729	91.3124
728	91.3213
727	91.3327
726	91.3383
725	91.3386
724	91.3478
723	91.3524
722	91.352
721	91.3549
720	91.3563
719	91.3587
718	91.365
717	91.3598
716	91.3723
715	91.3819
714	91.3844
713	91.3892
712	91.4073
711	91.4155
710	91.4197
709	91.4206
708	91.4293
707	91.4423
706	91.4516
705	91.4592
704	91.468
703	91.468
702	91.4727
701	91.4795
700	91.4864
699	91.4933
698	91.4933
697	91.4986
696	91.5082
695	91.5141
694	91.5247
693	91.5375
692	91.5449
691	91.5526
690	91.5662
689	91.5745
688	91.586
687	91.5943
686	91.6017
685	91.6151
684	91.6357
683	91.6491
682	91.6577
681	91.6665
680	91.6822
679	91.6968
678	91.716
677	91.7376
676	91.7587
675	91.7782
674	91.8016
673	91.8237
672	91.8464
671	91.8615
670	91.8771
669	91.8954
668	91.9083
667	91.9261
666	91.9437
665	91.9555
664	91.9739
663	91.9876
662	92.0074
661	92.0287
660	92.0469
659	92.0628
658	92.0822
657	92.1054
656	92.1273
655	92.1459
654	92.1724
653	92.1895
652	92.2098
651	92.222
650	92.2458
649	92.2701
648	92.2911
647	92.3158
646	92.3398
645	92.3645
644	92.3887
643	92.4096
642	92.4346
641	92.4598
640	92.4794
639	92.5038
638	92.5307
637	92.5578
636	92.5882
635	92.6127
634	92.6432
633	92.6723
632	92.6952
631	92.7185
630	92.7456
629	92.7713
628	92.7968
627	92.8247
626	92.854
625	92.8725
624	92.8958
623	92.9167
622	92.9422
621	92.9675
620	92.9889
619	93.016
618	93.0374
617	93.0646
616	93.0936
615	93.1178
614	93.137
613	93.1669
612	93.1972
611	93.2223
610	93.2548
609	93.2879
608	93.3185
607	93.343
606	93.3625
605	93.3736
604	93.3829
603	93.3923
602	93.3991
601	93.4033
600	93.4087
599	93.4114
598	93.416
597	93.4223
596	93.432
595	93.4472
594	93.4627
593	93.4825
592	93.5011
591	93.5275
590	93.557
589	93.5847
588	93.6143
587	93.6405
586	93.6628
585	93.6891
584	93.712
583	93.7334
582	93.7582
581	93.7834
580	93.8043
579	93.8226
578	93.8431
577	93.8587
576	93.8744
575	93.892
574	93.9078
573	93.923
572	93.9382
571	93.9539
570	93.977
569	93.9956
568	94.0109
567	94.0315
566	94.047
565	94.0567
564	94.0659
563	94.0807
562	94.0908
561	94.0969
560	94.1043
559	94.1162
558	94.1192
557	94.1235
556	94.1268
555	94.1333
554	94.1344
553	94.1364
552	94.1412
551	94.1487
550	94.1504
549	94.1479
548	94.1458
547	94.1404
546	94.1359
545	94.1306
544	94.1246
543	94.1182
542	94.1154
541	94.1062
540	94.095
539	94.0888
538	94.0761
537	94.0619
536	94.0462
535	94.0322
534	94.0122
533	93.9948
532	93.974
531	93.9557
530	93.9267
529	93.9028
528	93.8737
527	93.8412
526	93.8107
525	93.7831
524	93.7554
523	93.7306
522	93.6926
521	93.6573
520	93.6254
519	93.5863
518	93.5501
517	93.5082
516	93.4627
515	93.4108
514	93.357
513	93.3057
512	93.2471
511	93.1933
510	93.134
509	93.0777
508	93.0133
507	92.9503
506	92.884
505	92.8209
504	92.7561
503	92.6878
502	92.6163
501	92.5438
500	92.4705
499	92.3915
498	92.3137
497	92.2352
496	92.1542
495	92.0694
494	91.9768
493	91.8868
492	91.7911
491	91.6956
490	91.5961
489	91.4962
488	91.3929
487	91.2887
486	91.1779
485	91.0731
484	90.9596
483	90.8486
482	90.7324
481	90.6185
480	90.4964
479	90.3676
478	90.2386
477	90.1125
476	89.9826
475	89.8459
474	89.71
473	89.5692
472	89.4337
471	89.2885
470	89.1477
469	89.0048
468	88.8625
467	88.7176
466	88.5752
465	88.4268
464	88.2728
463	88.1347
462	87.9794
461	87.8129
460	87.6394
459	87.467
458	87.292
457	87.1277
456	86.9669
455	86.8121
454	86.665
453	86.5274
452	86.39
451	86.2601
450	86.1341
449	86.0109
448	85.8905
447	85.7691
446	85.6401
445	85.5103
444	85.3718
443	85.2205
442	85.0669
441	84.9038
440	84.7368
439	84.5576
438	84.3797
437	84.201
436	84.0333
435	83.8742
434	83.7125
433	83.5467
432	83.386
431	83.2261
430	83.0679
429	82.9165
428	82.771
427	82.626
426	82.4794
425	82.3376
424	82.1931
423	82.0525
422	81.9068
421	81.7608
420	81.6202
419	81.4821
418	81.3437
417	81.2128
416	81.077
415	80.9441
414	80.817
413	80.6971
412	80.5786
411	80.4597
410	80.3551
409	80.2515
408	80.1552
407	80.0531
406	79.9623
405	79.8704
404	79.7839
403	79.6959
402	79.6106
401	79.5292
400	79.4557
399	79.3887
398	79.3185
397	79.265
396	79.2053
395	79.1567
394	79.1144
393	79.042
392	79.0077
391	79.0038
390	79.0056
389	79.0156
388	79.0193
387	79.0166
386	79.0029
385	78.9858
384	78.9611
383	78.927
382	78.9021
381	78.8749
380	78.8541
379	78.83
378	78.814
377	78.8167
376	78.8442
375	78.8808
374	78.9477
373	79.0371
372	79.1495
371	79.2807
370	79.4166
369	79.5749
368	79.7334
367	79.8895
366	80.0344
365	80.1437
364	80.2923
363	80.4449
362	80.5954
361	80.7638
360	80.929
359	81.0929
358	81.2588
357	81.4221
356	81.5769
355	81.7342
354	81.8991
353	82.0612
352	82.2101
351	82.3398
350	82.455
349	82.56
348	82.6502
347	82.7126
346	82.7672
345	82.793
344	82.8009
343	82.7729
342	82.7118
341	82.634
340	82.518
339	82.3602
338	82.169
337	81.9215
336	81.6343
335	81.2919
334	80.9066
333	80.4791
332	79.9919
331	79.4449
330	78.8465
329	78.166
328	77.4149
327	76.6001
326	75.7165
325	74.7617
324	73.728
323	72.6219
322	71.4427
321	70.2051
320	68.9098
319	67.5499
318	66.1314
317	64.6591
316	63.1506
315	61.5897
314	59.9895
313	58.3581
312	56.6964
311	55.0107
310	53.3083
309	51.5769
308	49.8374
307	48.0878
306	46.3374
305	44.5919
304	42.8561
303	41.1355
302	39.4384
301	37.7577
300	36.1076
